# Supplementary material for: Comprehensive Molecular Analysis of Disease-Related Genes as First-Tier Test for Early Diagnosis, Classification, and Management of Patients Affected by Nonsyndromic Ichthyosis
Source: Biomedicines. 2024 May 17;12(5):1112. doi: 10.3390/biomedicines12051112 (PMC11117922; doi:10.3390/biomedicines12051112)
Supplement: Supplementary file 1 [file biomedicines-12-01112-s001.zip]

Archive with 14 entries (10 files):
- biomedicines-2972903-SM final/
- biomedicines-2972903-SM final/Supplementary files/
- biomedicines-2972903-SM final/Supplementary files/Supplementary Figure S1.pdf
- biomedicines-2972903-SM final/Supplementary files/SUPPLEMENTARY Table S1.pdf
- biomedicines-2972903-SM final/Supplementary files/SUPPLEMENTARY Table S2.pdf
- biomedicines-2972903-SM final/Supplementary files/SUPPLEMENTARY Table S3.pdf
- biomedicines-2972903-SM final/Supplementary files/SUPPLEMENTARY Table S4.pdf
- biomedicines-2972903-SM final/__MACOSX/
- biomedicines-2972903-SM final/__MACOSX/Supplementary files/
- biomedicines-2972903-SM final/__MACOSX/Supplementary files/._Supplementary Figure S1.pdf
- biomedicines-2972903-SM final/__MACOSX/Supplementary files/._SUPPLEMENTARY Table S1.pdf
- biomedicines-2972903-SM final/__MACOSX/Supplementary files/._SUPPLEMENTARY Table S2.pdf
- biomedicines-2972903-SM final/__MACOSX/Supplementary files/._SUPPLEMENTARY Table S3.pdf
- biomedicines-2972903-SM final/__MACOSX/Supplementary files/._SUPPLEMENTARY Table S4.pdf
